# Supplementary material for: Chloroplast genomes of Arabidopsis halleri ssp. gemmifera and Arabidopsis lyrata ssp. petraea: Structures and comparative analysis
Source: Sci Rep. 2017 Aug 8;7:7556. doi: 10.1038/s41598-017-07891-5 (PMC5548756; doi:10.1038/s41598-017-07891-5)
Supplement: Supplementary file 2 — SI Table 9 [file 41598_2017_7891_MOESM2_ESM.xls]

## Sheet: MatrixOutput
Table S9. Average pairwise sequence distance of A. halleri ssp. gemmifera and A. lyrata ssp. petraea with ten arabidopsis species cp genomes
	A. lyrata	A. halleri	A. umezawana	A. petrogena	A. neglecta	A. arenosa	A. arenicola	A. croatica	A. cebennensis	A. pedemontana	A. thaliana	A. suecica
A. lyrata
A. halleri	0.00251719
A. umezawana	0.00238574	0.000598078
A. petrogena	0.00235288	0.00155763	0.00112386
A. neglecta	0.00235288	0.00158392	0.00115015	0.000184024
A. arenosa	0.00229373	0.00151163	0.001091	0.000164307	0.000164307
A. arenicola	0.00191254	0.00189282	0.0014459	0.00138018	0.00138018	0.00132103
A. croatica	0.00310212	0.00247775	0.00204398	0.00189939	0.00189939	0.00185339	0.00226744
A. cebennensis	0.00324671	0.00250404	0.0020637	0.00192568	0.00192568	0.00187967	0.00230687	0.00256976
A. pedemontana	0.00498179	0.00429828	0.00390394	0.00375278	0.00375278	0.00370677	0.00408796	0.00427199	0.00385793
A. thaliana	0.0128423	0.0123362	0.0121719	0.0121456	0.0121653	0.012093	0.0123165	0.0126451	0.0128094	0.0143079
A. suecica	0.0127502	0.012277	0.0120667	0.0120404	0.0120601	0.0119879	0.0122113	0.0125268	0.0127174	0.0142027	0.000538928

## Sheet: Caption
Table. Estimates of Evolutionary Divergence between Sequences
The number of amino acid differences per site from between sequences are shown. The analysis involved 12 amino acid sequences. All positions with less than 95% site coverage were eliminated. That is, fewer than 5% alignment gaps, missing data, and ambiguous bases were allowed at any position. There were a total of 152154 positions in the final dataset. Evolutionary analyses were conducted in MEGA…
1. Tamura K., Stecher G., Peterson D., Filipski A., and Kumar S. (2013). MEGA6: Molecular Evolutionary Genetics Analysis version 6.0. Molecular Biology and Evolution30: 2725-2729.
Disclaimer: Although utmost care has been taken to ensure the correctness of the caption, the caption text is provided "as is" without any warranty of any kind. Authors advise the user to carefully check the caption prior to its use for any purpose and report any errors or problems to the authors immediately (www.megasoftware.net). In no event shall the authors and their employers be liable for a…
